# Supplementary material for: DNA Methylation as Drug Sensitivity Marker in RCC: A Systematic Review
Source: Epigenomes. 2024 Jul 15;8(3):28. doi: 10.3390/epigenomes8030028 (PMC11270435; doi:10.3390/epigenomes8030028)
Supplement: Supplementary file 1 [file epigenomes-08-00028-s001.zip]

Archive with 1 entries (1 files):
- epigenomes-2960687-supplementary.pdf
